# Supplementary material for: Hypothesis: A modern human range expansion ~300,000 years ago explains Neandertal origins
Source: bioRxiv. 2026 Mar 13:2026.03.11.711219. Preprint. [Version 1] doi: 10.64898/2026.03.11.711219 (PMC13061039; doi:10.64898/2026.03.11.711219)
Supplement: Supplement 1 [file media-1.zip]

Archive with 8 entries (8 files):
- readme.txt
- __MACOSX/._readme.txt
- range.pl
- __MACOSX/._range.pl
- collect.pl
- __MACOSX/._collect.pl
- wrapper.pl
- __MACOSX/._wrapper.pl
