# Supplementary material for: Hypothesis: A modern human range expansion ~300,000 years ago explains Neandertal origins
Source: bioRxiv. 2026 Mar 13:2026.03.11.711219. Preprint. [Version 1] doi: 10.64898/2026.03.11.711219 (PMC13061039; doi:10.64898/2026.03.11.711219)
Supplement: Supplement 1 [file media-1.zip › readme.txt]

Three programs run the simulations used to generate the data reported in Figure 2 and 3 of the paper, showing the effects of a range expansion on introgression probabilities. To obtain the numbers in Figure 2, verbose output is needed, which involves uncommenting lines 295, 297, 299, 301, and 303.


(1) wrapper.pl

this program is a perl script that spawns the jobs

example call: perl wrapper.pl


(2) range.pl

this is the main simulation program, called multiple times by wrapper.pl and farmed out to a cluster

example call: perl range.pl 20 40 0.05 0.15 20 0.5 0.0 0 100


(3) collect.pl

this is the program that collects simulation results

example call: perl collect.pl
