# Supplementary material for: Hypothesis: A modern human range expansion ~300,000 years ago explains Neandertal origins
Source: bioRxiv. 2026 Mar 13:2026.03.11.711219. Preprint. [Version 1] doi: 10.64898/2026.03.11.711219 (PMC13061039; doi:10.64898/2026.03.11.711219)
Supplement: Supplement 1 [file media-1.zip › range.pl]

#!/util/bin/perl -w

# the program "wrapper.pl" is a perl script that spawns the jobs needed to compute the numbers in Figure 2 and Figure 3 of the paper, showing the effects of a range expansion on introgression probabilities

# the simulation program itself is "range.pl" and is called by this wrapper
# example call: perl range.pl 20 40 0.05 0.15 20 0.5 0.0 0 2 

# the results are collected and collated by a third program "collect.pl"

use strict;
use POSIX;

if (@ARGV != 9) { die "Usage: perl range9.pl <KN=20> <KM=40> <m=0.05> <gamma=0.15> <grid=20> <r=0.5> <s=0.0> <DM=0> <REPS=1>\n"; }

main();

sub binomial {				# this is a subroutine that computes a binomially distributed random variable
    my ($n, $p) = @_;
    my $k = 0;

    for (1 .. $n) {
        $k++ if rand() < $p;
    }

    return $k;
}

sub poisson {				# this is a subroutine that computes a Poisson distributed random variable
    my ($lambda) = @_;
    my $L = exp(-$lambda);
    my $k = 0;
    my $p = 1;

    do {
        $k++;
        $p *= rand();
    } while ($p > $L);

    return $k - 1;
}

sub main {

    my $string=">out_".$ARGV[0]."_".$ARGV[1]."_".$ARGV[2]."_".$ARGV[3]."_".$ARGV[4]."_".$ARGV[5]."_".$ARGV[6]."_".$ARGV[7]."_".$ARGV[8];
    print STDOUT "$string\n";

    open(OUT,$string) || die "could not open OUT\n";
    print OUT "KN\tkM\tm\tgamma\tgrid\tr\tmtsel\tDM\tgens\treps\tmt\terr\tY\terr\t1\terr\t2-8ave\terr\textinct\terr\n";
    print STDOUT "extinct\tKN\tkM\tm\tgamma\tgrid\tr\tmtsel\tDM\tgens\tmt\tY\t1\t2\t3\t4\t5\t6\t7\t8\t2-8ave\n";
    my $KN=$ARGV[0];		# Carrying capacity of archaic demes must be even number
    my $KM=$ARGV[1];		# Carrying capacity of modern human demes must be even number
    my $m=$ARGV[2];		# migration rate in each cardinal direction (if it's an internal cell, the actual emmigration rate is four times this number)
    my $gamma=$ARGV[3];		# introgression probability 
    my $grid=$ARGV[4];		# grid dimension 
    my $r=$ARGV[5];		# intrinsic logistic growth rate per generation
    my $gens=10000;		# maximum generations of simulation (in practice it stops much earlier, at extinction of the archaci patriline)
    my $autos=8;		# autosomal loci
    my $mtsel=$ARGV[6];		# selection against carriers of archaic mtDNA
    my $DM=$ARGV[7];		# Dobzhansky-Muller flag between mtDNA and autosomal locus index 2 required to be homozygous - 0=off, 1=on
    my $reps=$ARGV[8];

    my @T;			# T[row][column][species:1=modern,0=archaic][sex:1=M,0=F] = count of individuals in this category

    my @Q;			# Q[row][column][species:1=modern,0=archaic][sex:1=M,0=F][index][genotype]
				# x=0: 		mtDNA genotype 1=modern,0=archaic
				# x=1: 		Y genotype 1=modern,0=archaic
				# X=2...11: 	genotypes of 10 autosomal loci, 2=diploid modern, 1=heterozygous, 0=diploid archaic 

# note that in the simulation, the top left cell (0,0) represents the origin of the expanding population, rather than the bottom right cell
# to translate the grid points in the simulation output (i,j) to the grid points referred to in the text, I translate coordinates as follows (where G=grid dimension): i'=G-i, j'=G-j
				

# initialize the grid to contain archaic individuals at their carrying capacity KN in all cells except (0,0) where there are no archaic individuals and modern humans are at carrying capacity KM
my @st;
for (my $qq=0;$qq<$reps;$qq++) { 									# loop over replicates, default in the simulations is 100 and I report the average of replicates in the paper
    for (my $i=0;$i<$grid;$i++) {
    	for (my $j=0;$j<$grid;$j++) { 
		for (my $k=0;$k<2;$k++) { 
			if ($i>0 || $j>0) { 
				$T[$i][$j][0][$k]=$KN/2; 						# split into half males and half females
				for (my $g=0;$g<$KN/2;$g++) { 
					$Q[$i][$j][0][$k][$g][0]=0;					# mitochondrial genotype is archaic
					$Q[$i][$j][0][$k][$g][1]=0;  					# Y genotype is archaic
					for (my $h=2;$h<$autos+2;$h++) { $Q[$i][$j][0][$k][$g][$h]=0; } # autosomal genotypes are diploid archaic
				}
				$T[$i][$j][1][$k]=0; 
			}
			else {
				$T[$i][$j][0][$k]=0; 	
				$T[$i][$j][1][$k]=$KM/2;						# split into half males and half females 
				for (my $g=0;$g<$KM/2;$g++) { 
					$Q[$i][$j][1][$k][$g][0]=1;					# mitochondrial genotype is modern 
					$Q[$i][$j][1][$k][$g][1]=1;  					# Y genotype is modern 
					for (my $h=2;$h<$autos+2;$h++) { $Q[$i][$j][1][$k][$g][$h]=2; } # autosomal genotypes are diploid modern 
				}
			}
		} 
	}
    }

# loop over generations
    for (my $a=0;$a<$gens;$a++) {

# migrate
    	for (my $i=0;$i<$grid;$i++) {
    		for (my $j=0;$j<$grid;$j++) { 
			for (my $h=0;$h<2;$h++) {
				for (my $k=0;$k<2;$k++) { 
					my @ca;
					$ca[0][0]=$i-1;	$ca[0][1]=$j;					# specifc the coordinates of the four cardinal directions
					$ca[1][0]=$i+1;	$ca[1][1]=$j;
					$ca[2][0]=$i;	$ca[2][1]=$j-1;
					$ca[3][0]=$i;	$ca[3][1]=$j+1;
					for (my $b=0;$b<4;$b++) { if ($ca[$b][0]>=0 && $ca[$b][0]<$grid && $ca[$b][1]>=0 && $ca[$b][1]<$grid) {					# migrate in all cardinal directions except the ones that move off the grid 
						my $p;
						my $bict=0;
						do {
							$p=binomial($T[$i][$j][$h][$k],$m);											# binomially sample how many individuals migrate in this cardinal direction
						} while ((($T[$i][$j][$h][$k]-$p)*($T[$i][$j][$h][1-$k])+($T[$i][$j][1-$h][$k])*($T[$i][$j][1-$h][1-$k]))==0);			# repeat binomial sampling if it eliminates all mating pairs into the deme
						for (my $d=0;$d<$p;$d++) { 
							my $pick=floor($T[$i][$j][$h][$k]*rand());										# this is the individual who migrates - but don't do the migration if the deme is reduced to having neither a mating pair of archaics or modern humans
							for (my $v=0;$v<$autos+2;$v++) { 
								$Q[$ca[$b][0]][$ca[$b][1]][$h][$k][$T[$ca[$b][0]][$ca[$b][1]][$h][$k]][$v]=$Q[$i][$j][$h][$k][$pick][$v];  	# copy the pick into the back of the migrant deme stack
						        	$Q[$i][$j][$h][$k][$pick][$v]=$Q[$i][$j][$h][$k][$T[$i][$j][$h][$k]-1][$v];					# copy the back of the picked stack to fill the hole
							}
							--$T[$i][$j][$h][$k];
							++$T[$ca[$b][0]][$ca[$b][1]][$h][$k];
						}
					} }
				}
			}
		}
	}

# interbreed - interbreeding is achieved by:
# archaic females changing their identity to modern human females with probability NtoMjump=gamma*Mm/(gamma*Mm+Nm)
# modern human females changing their identity to archaic females with probability MtoNjump=gamma*Nm/(gamma*Nm+Mm)
# T[row][column][species:1=modern,0=archaic][sex:1=M,0=F] = count of individuals in this category
# Q[row][column][species:1=modern,0=archaic][sex:1=M,0=F][index][genotype]
	for (my $i=0;$i<$grid;$i++) {
                for (my $j=0;$j<$grid;$j++) { 
		    if ($T[$i][$j][1][1]>0 && $T[$i][$j][0][1]>0) { 
			my $NtoMjump=$gamma*$T[$i][$j][1][1]/($gamma*$T[$i][$j][1][1]+$T[$i][$j][0][1]);	
			my $MtoNjump=$gamma*$T[$i][$j][0][1]/($gamma*$T[$i][$j][0][1]+$T[$i][$j][1][1]);
			for (my $k=0;$k<$T[$i][$j][0][0];$k++) {										# implement archaic female jumps into the modern population (interbreeding)
				if (rand()<$NtoMjump) { 
					for (my $v=0;$v<$autos+2;$v++) { 
						$Q[$i][$j][1][0][$T[$i][$j][1][0]][$v]=$Q[$i][$j][0][0][$k][$v];
						$Q[$i][$j][0][0][$k][$v]=$Q[$i][$j][0][0][$T[$i][$j][0][0]-1][$v];
					}
					--$T[$i][$j][0][0];
					++$T[$i][$j][1][0];
				} 

			}
			for (my $k=0;$k<$T[$i][$j][1][0];$k++) {										# implement modern female jumps into the archaic population (interbreeding)
				if (rand()<$MtoNjump) { 
					for (my $v=0;$v<$autos+2;$v++) { 
						$Q[$i][$j][0][0][$T[$i][$j][0][0]][$v]=$Q[$i][$j][1][0][$k][$v];
						$Q[$i][$j][1][0][$k][$v]=$Q[$i][$j][1][0][$T[$i][$j][1][0]-1][$v];
					}
					--$T[$i][$j][1][0];
					++$T[$i][$j][0][0];
				} 

			}
		    } 
		} 
	}

# mate
# loop over demes (all mating is within demes), then decide on the number of matings based on the growth rates
# T[row][column][species:1=modern,0=archaic][sex:1=M,0=F] = count of individuals in this category
# Q[row][column][species:1=modern,0=archaic][sex:1=M,0=F][index][genotype]
	for (my $i=0;$i<$grid;$i++) {
                for (my $j=0;$j<$grid;$j++) {
			my $sum=$T[$i][$j][0][0]+$T[$i][$j][0][1]+$T[$i][$j][1][0]+$T[$i][$j][1][1];	# individuals in deme
			my $rN=($T[$i][$j][0][0]+$T[$i][$j][0][1])*(1+$r*($KN-$sum)/$sum);		# Expected number of archaics in the next generation 
			if ($T[$i][$j][0][0]*$T[$i][$j][0][1]==0) { $rN=0; }  				# a male and a female are needed to reproduce!
			my $rM=($T[$i][$j][1][0]+$T[$i][$j][1][1])*(1+$r*($KM-$sum)/$sum);		# Expected number of modern humans in the next generation 
			if ($T[$i][$j][1][0]*$T[$i][$j][1][1]==0) { $rM=0; }  				# a male and a female are needed to reproduce!
			my @aaa;
			my $bct=0;
			do {
				$aaa[0]=poisson($rN);							# crystalized number of archaics in the next generation 
				$aaa[1]=poisson($rM);							# crystalized number of modern humans in the next generation 
				++$bct;
			} while ($aaa[0]<2 && $aaa[1]<2);						# keep drawing until there are at least two archaics or at least two modern humans in the deme in the next generation - in the next section I require that there are at least one of each sex in at least one of these
# now do the matings to make the tempT and tempQ grids reflecting the outcome of the mating
			my @tempT;
			my $cct=0;
			my @tempQ;
			do { 
			   for (my $y=0;$y<2;$y++) {							# looping over the two populations 
				my @cc;
				$cc[0]=0; $cc[1]=0;							# initialize sex count of the offspring
				for (my $k=0;$k<$aaa[$y];$k++) {					# loop over individuals within that species
					my $flag=0;
					my $sex;
					do {
						$flag=0;
						my $pickMale=floor($T[$i][$j][$y][1]*rand());		# this is the chosen male 
						my $pickFemale=floor($T[$i][$j][$y][0]*rand());  	# this is the chosen female
						$sex=0;
						if (rand()<0.5) { $sex=1; } 				# pick sex of the offpsring
						$tempQ[$i][$j][$y][$sex][$cc[$sex]][0]=$Q[$i][$j][$y][0][$pickFemale][0];	# pick mtDNA
						$tempQ[$i][$j][$y][$sex][$cc[$sex]][1]=$Q[$i][$j][$y][1][$pickMale][1];		# pick Y (irrelevant for females although we assign them a Y)
						for (my $v=2;$v<$autos+2;$v++) { 
							if (not defined $Q[$i][$j][$y][0][$pickFemale][$v]) { print STDOUT "$i\t$j\t$y\t$pickFemale\t$v\t$T[$i][$j][$y][0]\n"; } 
							my $Mom=binomial(1,$Q[$i][$j][$y][0][$pickFemale][$v]/2);
							my $Dad=binomial(1,$Q[$i][$j][$y][1][$pickMale][$v]/2);
							my $sm=$Mom+$Dad;
							$tempQ[$i][$j][$y][$sex][$cc[$sex]][$v]=$sm;
						}
						if ($mtsel>0) { if ($tempQ[$i][$j][$y][$sex][$cc[$sex]][0]==0 && rand()<$mtsel) { 
							$flag=1; 					# in all offspring select against archaic mtDNA 
						} } 
						if ($DM)      { if ($tempQ[$i][$j][$y][$sex][$cc[$sex]][0]==0 && $tempQ[$i][$j][$y][$sex][$cc[$sex]][2]==2) { 
							$flag=1; 					# for Dobzhansky-Muller incompatibility: for male offspring discriminate against female parents who carry the archaic type mtDNA and autosomal locus 1 homozygous modern
						} }
					} while ($flag);
					++$cc[$sex];
				}		
				for (my $x=0;$x<2;$x++) { $tempT[$i][$j][$y][$x]=$cc[$x]; } 
			    }
			} while ($tempT[$i][$j][0][0]*$tempT[$i][$j][0][1]+$tempT[$i][$j][1][0]*$tempT[$i][$j][1][1]==0);
# now copy back to T and Q to finalize the outcome of the matinf process
			for (my $y=0;$y<2;$y++) {
				for (my $x=0;$x<2;$x++) { 
					$T[$i][$j][$y][$x]=$tempT[$i][$j][$y][$x];
					for (my $k=0;$k<$T[$i][$j][$y][$x];$k++) {
						for (my $v=0;$v<$autos+2;$v++) { 
							$Q[$i][$j][$y][$x][$k][$v]=$tempQ[$i][$j][$y][$x][$k][$v];
						}
					}
				}
			}
		}
	}

# if the number of modern males or females in the colonizing cell goes to 1 repopulate with a new migrant from the outside world
	for (my $k=0;$k<2;$k++) { 
		if ($T[0][0][1][$k]==0) { 
			$T[0][0][1][$k]=1; 
			$Q[0][0][1][$k][0][0]=1;
			$Q[0][0][1][$k][0][1]=1;
			for (my $h=2;$h<$autos+2;$h++) { $Q[0][0][1][$k][0][$h]=2; } 
		}
	}

# tally introgression proportion
	 my @tally;
	 my @max;
	 for (my $y=0;$y<2;$y++) { 
		for (my $v=0;$v<$autos+2;$v++) { $tally[$y][$v]=0; $max[$y][$v]=0; } 
         	for (my $i=0;$i<$grid;$i++) {
			 for (my $j=0;$j<$grid;$j++) {
				for (my $x=0;$x<2;$x++) { for (my $k=0;$k<$T[$i][$j][$y][$x];$k++) { 		# loop over archaics
					$tally[$y][0]+=$Q[$i][$j][$y][$x][$k][0];
					$max[$y][0]+=1;
					if ($x==1) { 								# if a male tally up the Y chromosome
						$tally[$y][1]+=$Q[$i][$j][$y][$x][$k][1];
						$max[$y][1]+=1;
					}
					for (my $v=2;$v<2+$autos;$v++) {
						$tally[$y][$v]+=$Q[$i][$j][$y][$x][$k][$v];
						$max[$y][$v]+=2;
					}
				} } 
		 	}
         	}
 	 }

# print out identity grid
  	 if ($max[0][0]==0 || $a==$gens-1) { 										# no mtDNA copies in archaics anymore because extinct
 		 print STDOUT "$a\t$KN\t$KM\t$m\t$gamma\t$grid\t$r\t$mtsel\t$DM\t$gens\t";
		my $sumy=0;
    		for (my $v=0;$v<2+$autos;$v++) { 
			printf STDOUT "%4.3lf\t",$tally[1][$v]/$max[1][$v]; 
			if ($v>=3) { $sumy+=$tally[1][$v]/$max[1][$v]/7; } 						# average over autosomal loci 1-7
		}
    		printf STDOUT "%4.3lf\n",$sumy;
		$st[$qq][0]=$tally[1][0]/$max[1][0];
		$st[$qq][1]=$tally[1][1]/$max[1][1];
		$st[$qq][2]=$tally[1][2]/$max[1][2];
		$st[$qq][3]=$sumy;
		$st[$qq][4]=$a;
		$a=$gens; 
	 } 
	 my $fumy=0;
	 for (my $v=3;$v<2+$autos;$v++) { if ($v>=3) { $fumy+=$tally[1][$v]/$max[1][$v]/7; }  }					# average over autosomal loci 1-7 
	 printf STDOUT "gen=$a\tmt=%3.2lf\tY=%3.2lf\tautos=%3.2lf\n\n",$tally[1][0]/$max[1][0],$tally[1][1]/$max[1][1],$fumy;	# uncomment this for verbose runs like the one used for Figure 2: prints out the generation, mtDNA modern proportion, Y modern proportion, autosomal modern proportion				
         for (my $i=0;$i<$grid;$i++) {
		for (my $j=0;$j<$grid;$j++) { 
#			printf STDOUT "%d\t",$T[$i][$j][0][0]+$T[$i][$j][0][1];							# uncomment this for verbose runs like the one used for Figure 2: prints out the counts of archaic individiuals per deme in this generation
		}
#			print STDOUT "\t";											# uncomment this for verbose runs like the one used for Figure 2
		for (my $j=0;$j<$grid;$j++) { 
#			printf STDOUT "%d\t",$T[$i][$j][1][0]+$T[$i][$j][1][1];							# uncomment this for verbose runs like the one used for Figure 2: prints out the counts of modern individiuals per deme in this generation
		}
#		print STDOUT "\n";												# uncomment this for verbose runs like the one used for Figure 2
   	 }
 #	 print STDOUT "\n";													# uncomment this for verbose runs like the one used for Figure 2

    }
}
print OUT "$KN\t$KM\t$m\t$gamma\t$grid\t$r\t$mtsel\t$DM\t$gens\t$reps";					# print out results of simulation run
if ($reps>1) { for (my $rr=0;$rr<5;$rr++) { 
	$st[$reps][$rr]=0;
	$st[$reps+1][$rr]=0;
	for (my $qq=0;$qq<$reps;$qq++) { $st[$reps][$rr]+=$st[$qq][$rr]/$reps; } 
	for (my $qq=0;$qq<$reps;$qq++) { $st[$reps+1][$rr]+=($st[$qq][$rr]-$st[$reps][$rr])*($st[$qq][$rr]-$st[$reps][$rr])/($reps-1); } 
	$st[$reps+1][$rr]=sqrt($st[$reps+1][$rr]);
	if ($rr<4) { printf OUT "\t%4.3lf\t%4.3lf",$st[$reps][$rr],$st[$reps+1][$rr]; } 
	else      { printf OUT "\t%1.0llf\t%1.0lf",$st[$reps][$rr],$st[$reps+1][$rr]; } 
} } 
print OUT "\n";
close(OUT);

}
