# Supplementary material for: Hypothesis: A modern human range expansion ~300,000 years ago explains Neandertal origins
Source: bioRxiv. 2026 Mar 13:2026.03.11.711219. Preprint. [Version 1] doi: 10.64898/2026.03.11.711219 (PMC13061039; doi:10.64898/2026.03.11.711219)
Supplement: Supplement 1 [file media-1.zip › wrapper.pl]

#!/util/bin/perl -w

# the program "wrapper.pl" is a perl script that spawns the jobs needed to compute the numbers in Figure 2 and Figure 3 of the paper, showing the effects of a range expansion on introgression probabilities

# the simulation program itself is "range.pl" and is called by this wrapper

# the results are collected and collated by a third program "collect.pl"
# example call: perl collect.pl

use strict;
use POSIX;

main();

sub main {

    my $KN=20;          # Carrying capacity of Archaic demes must be even number
    my $KM=40;          # Carrying capacity of Modern human demes must be even number
    my $m=0.05;         # migration rate in each cardinal direction (if it's an internal cell, the actual emmigration rate is four times this number)
    my $gamma=0.15;     # introgression probability
    my $grid=20;        # grid increments for each dimension of the simulated landscape
    my $r=0.5;          # intrinsic logistic growth rate per generation
    my $s=0.0;          # selection against carriers of Archaic mtDNA
    my $DM=0;           # Dobzhansky Muller flag between mtDNA and autosomal locus index 2 required to be homozygous - 0=off, 1=on
    my $reps=100;       # repetitions of the simulation (results are averaged)

    for (my $KN=2;$KN<=30;$KN=$KN+2) { 									# loop over different values of the Archaic carrying capacity  
	my $output="scratch_".$KN."_".$KM."_".$m."_".$gamma."_".$grid."_".$r."_".$s."_".$DM."_".$reps;  # output file 
	my $call="bsubz -o $output perl range.pl $KN $KM $m $gamma $grid $r $s $DM $reps"; 		# sending the job out to the cluster (call specific to our computer system - would need to be modified for other system setups)
	print STDOUT "$output\t$call\n";
	system($call);
    }

    for (my $KM=30;$KM<=300;$KM=$KM+10) { 								# loop over different values of the Modern human carrying capacity
	my $output="scratch_".$KN."_".$KM."_".$m."_".$gamma."_".$grid."_".$r."_".$s."_".$DM."_".$reps; 
	my $call="bsubz -o $output MEM16 perl range.pl $KN $KM $m $gamma $grid $r $s $DM $reps"; 
	print STDOUT "$output\t$call\n";
	system($call);
    }

    for (my $m=0.01;$m<=0.1;$m=$m+0.01) { 								# loop over different values of the migration rate
	my $output="scratch_".$KN."_".$KM."_".$m."_".$gamma."_".$grid."_".$r."_".$s."_".$DM."_".$reps; 
	my $call="bsubz -o $output MEM16 perl range.pl $KN $KM $m $gamma $grid $r $s $DM $reps"; 
	print STDOUT "$output\t$call\n";
	system($call);
    }
   
    for (my $gamma=0.0003125;$gamma<=0.64;$gamma=$gamma*2) {						# loop over different values of the introgression probability (reduced probability of interbreeding with the other population with a deme occupied by members of both) 
	my $output="scratch_".$KN."_".$KM."_".$m."_".$gamma."_".$grid."_".$r."_".$s."_".$DM."_".$reps; 
	my $call="bsubz -o $output MEM16 perl range.pl $KN $KM $m $gamma $grid $r $s $DM $reps"; 
	print STDOUT "$output\t$call\n";
	system($call);
    }

    for (my $grid=2;$grid<=30;$grid=$grid+2) { 								# loop over different values of the grid dimension
	my $output="scratch_".$KN."_".$KM."_".$m."_".$gamma."_".$grid."_".$r."_".$s."_".$DM."_".$reps; 
	my $call="bsubz -o $output MEM16 perl range.pl $KN $KM $m $gamma $grid $r $s $DM $reps"; 
	print STDOUT "$output\t$call\n";
	system($call);
    }

    for (my $r=0.05;$r<=1;$r=$r+0.05) { 								# loop over different values of the intrinsic growth rate
	my $output="scratch_".$KN."_".$KM."_".$m."_".$gamma."_".$grid."_".$r."_".$s."_".$DM."_".$reps; 
	my $call="bsubz -o $output MEM16 perl range.pl $KN $KM $m $gamma $grid $r $s $DM $reps"; 
	print STDOUT "$output\t$call\n";
	system($call);
    }

    for (my $s=0.0003125;$s<=0.64;$s=$s*2) {								# loop over different values of the selective advantage of modern over archaic mtDNA sequences  
	my $output="scratch_".$KN."_".$KM."_".$m."_".$gamma."_".$grid."_".$r."_".$s."_".$DM."_".$reps; 
	my $call="bsubz -o $output MEM16 perl range.pl $KN $KM $m $gamma $grid $r $s $DM $reps"; 
	print STDOUT "$output\t$call\n";
	system($call);
    }

    for (my $DM=0;$DM<=1;$DM=$DM+1) { 									# Dobzhansky-Muller incompatibility between mtDNA and first autosomal locus: 0=no incompatibilty, 1=yes
	my $output="scratch_".$KN."_".$KM."_".$m."_".$gamma."_".$grid."_".$r."_".$s."_".$DM."_".$reps; 
	my $call="bsubz -o $output MEM16 perl range.pl $KN $KM $m $gamma $grid $r $s $DM $reps"; 
	print STDOUT "$output\t$call\n";
	system($call);
    }

}
